# Supplementary material for: Environmental Niche Dynamics of Blue Grama (Bouteloua gracilis) Ecotypes in Northern Mexico: Genetic Structure and Implications for Restoration Management
Source: Plants (Basel). 2022 Mar 2;11(5):684. doi: 10.3390/plants11050684 (PMC8912581; doi:10.3390/plants11050684)
Supplement: Supplementary file 1 [file plants-11-00684-s001.zip]

Archive with 1 entries (1 files):
- plants-1570391-supplementary.xlsx
