# Supplementary material for: Environmental Niche Dynamics of Blue Grama (Bouteloua gracilis) Ecotypes in Northern Mexico: Genetic Structure and Implications for Restoration Management
Source: Plants (Basel). 2022 Mar 2;11(5):684. doi: 10.3390/plants11050684 (PMC8912581; doi:10.3390/plants11050684)
Supplement: Supplementary file 1 [file plants-11-00684-s001.zip › plants-1570391-supplementary.xlsx]

## Sheet: Hoja1
Population ID	Coordinates
	X	Y	Genetic cluster	Locus 1	Locus 2	Locus 3	Locus 4	Locus 5	Locus 6	Locus 7	Locus 8	Locus 9	Locus 10	Locus 11	Locus 12	Locus 13	Locus 14	Locus 15	Locus 16	Locus 17	Locus 18	Locus 19	Locus 20	Locus 21	Locus 22	Locus 23	Locus 24	Locus 25	Locus 26	Locus 27	Locus 28	Locus 29	Locus 30	Locus 31	Locus 32	Locus 33	Locus 34	Locus 35	Locus 36	Locus 37	Locus 38	Locus 39	Locus 40	Locus 41	Locus 42	Locus 43	Locus 44	Locus 45	Locus 46
N-1	-106.198	28.4511	Gen-1	1	1	1	1	1	1	1	0	1	1	0	0	1	1	1	1	1	1	0	1	1	1	1	1	1	0	1	1	1	1	1	1	1	1	1	1	1	1	1	1	1	1	1	1	0	1
N-2	-106.224	28.2103	Gen-1	1	1	1	0	1	1	0	0	1	1	1	1	1	1	1	1	1	1	1	1	1	1	0	1	1	1	1	1	0	1	1	0	1	0	1	0	1	1	0	1	1	0	1	0	0	0
N-3	-106.127	27.8019	Gen-1	1	0	1	1	0	0	1	0	1	0	0	1	1	1	1	1	1	1	0	0	1	0	0	1	1	1	1	1	0	1	0	1	0	1	1	1	0	1	0	1	1	1	1	1	0	1
N-4	-105.716	27.3142	Gen-1	1	1	1	0	1	1	1	0	0	0	0	1	1	1	1	1	1	1	1	1	1	1	1	1	1	0	1	1	0	1	1	1	0	0	1	0	1	1	0	1	1	0	1	0	0	1
N-5	-106.801	28.4725	Gen-2	1	1	0	0	1	0	0	0	1	1	0	1	1	0	1	1	1	0	1	0	1	0	1	0	1	0	1	1	0	1	1	1	0	1	0	0	0	1	0	1	1	0	1	0	0	0
N-6	-106.576	28.3481	Gen-2	1	0	1	0	1	1	0	0	0	1	1	1	1	0	1	1	1	1	1	1	1	1	1	0	1	1	1	1	0	1	1	1	0	0	1	1	1	0	0	1	1	0	1	0	0	1
N-7	-106.345	28.3422	Gen-2	1	1	1	0	1	1	0	0	0	0	0	1	0	0	1	1	1	0	1	1	1	0	0	1	1	0	1	1	1	1	1	1	1	0	1	1	1	0	0	1	1	1	1	1	0	1
N-8	-105.664	26.9925	Gen-1	1	0	1	0	1	0	1	1	1	1	0	0	1	1	1	1	1	1	1	1	1	1	1	1	1	1	1	1	1	1	0	1	0	0	0	1	1	1	0	1	1	1	1	1	0	1
N-9	-105.598	26.7883	Gen-1	1	0	1	1	1	0	1	0	1	1	0	0	1	1	1	1	1	1	1	1	1	1	1	1	1	1	1	1	1	1	1	1	1	0	1	1	1	1	0	1	1	1	1	1	0	1
N-10	-105.459	26.9483	Gen-1	1	0	1	1	1	1	0	0	1	0	1	1	1	1	1	1	1	1	1	1	1	0	1	0	1	1	1	1	1	1	1	1	1	1	1	1	1	1	0	0	1	1	1	0	0	1
N-11	-106.412	29.3708	Gen-2	1	1	1	1	1	0	1	1	0	1	1	1	1	1	1	1	1	1	1	0	1	1	1	0	1	0	1	1	1	1	1	1	0	1	0	1	0	1	0	0	1	1	1	1	0	1
N-12	-106.337	28.6242	Gen-2	1	0	0	0	0	0	0	0	1	0	0	0	1	1	1	1	1	0	1	1	1	0	1	1	1	0	1	1	1	0	0	1	1	0	0	1	0	0	0	0	1	0	1	0	0	0
N-13	-106.391	29.8494	Gen-2	1	0	1	0	1	1	0	0	1	1	0	0	1	0	1	1	1	0	1	0	1	0	0	0	1	0	1	1	0	1	1	0	1	1	0	1	0	0	0	0	1	0	1	0	0	0
N-14	-108.304	30.8392	Gen-2	1	0	0	0	1	0	0	0	1	1	1	0	1	0	1	1	1	0	1	1	1	1	1	0	1	0	1	1	0	0	0	0	0	0	1	1	0	0	0	0	1	0	1	1	1	1
N-15	-108.01	30.3578	Gen-2	1	0	0	1	1	0	0	1	1	0	1	0	1	0	1	1	1	0	1	0	1	0	1	1	1	1	1	1	1	0	1	1	0	0	0	1	0	0	0	1	1	0	1	0	0	1
N-16	-107.422	29.8672	Gen-2	1	1	0	0	1	0	1	0	1	0	1	0	1	0	1	1	1	0	0	0	1	1	1	0	1	0	1	1	1	0	1	0	0	1	1	0	1	0	1	0	1	0	1	0	0	1
N-17	-107.146	29.9306	Gen-2	1	0	0	0	1	1	0	0	0	0	0	0	1	1	1	1	1	1	1	0	1	0	1	0	1	0	1	1	0	0	0	0	1	0	1	1	0	0	0	0	1	0	1	1	0	0
N-18	-106.803	29.8108	Gen-2	1	0	1	0	0	0	0	1	1	1	0	1	1	1	1	1	1	1	1	1	1	0	1	0	1	1	1	1	1	1	1	0	0	1	1	1	1	1	0	0	1	1	1	1	0	1
N-19	-106.487	29.5719	Gen-2	1	0	0	0	1	0	1	0	1	0	0	0	1	0	1	1	1	0	0	0	1	1	0	1	1	0	1	1	0	0	0	1	0	0	0	1	1	0	0	0	1	0	1	0	0	0
N-20	-106.34	29.2736	Gen-2	1	1	0	0	0	0	0	0	1	1	1	0	1	0	1	1	1	0	1	0	1	0	1	0	1	1	1	1	1	1	0	1	0	1	1	1	1	1	0	1	1	1	1	1	0	1
N-21	-106.368	29.2686	Gen-2	1	0	0	1	1	0	0	0	0	1	0	0	1	0	1	1	1	0	1	1	1	1	1	0	1	1	1	1	0	0	1	1	0	0	1	0	1	1	0	0	1	0	1	0	0	1
N-22	-105.798	26.8267	Gen-1	1	0	0	0	1	0	0	0	1	1	1	1	1	1	1	1	1	1	1	0	1	1	1	0	1	1	1	1	0	0	1	0	1	1	1	1	1	1	1	1	1	1	1	1	1	1
N-23	-105.79	26.9228	Gen-1	1	0	0	1	1	0	0	0	1	1	0	0	1	0	1	1	1	1	1	1	1	0	1	1	1	1	1	1	1	0	1	0	0	0	1	1	0	1	0	1	1	1	1	0	0	1
N-24	-106.308	26.8753	Gen-1	1	1	1	1	0	0	1	1	0	1	1	0	1	1	1	1	1	1	1	1	1	0	1	1	1	1	1	1	1	1	0	1	0	1	1	1	1	1	1	0	1	1	1	1	1	1
N-25	-106.524	26.9519	Gen-1	1	1	1	0	1	1	1	0	0	1	1	0	1	1	1	1	1	1	1	0	1	0	1	1	1	1	1	1	0	0	1	1	0	1	1	1	0	1	1	1	1	0	1	1	1	1
N-26	-107.107	26.8808	Gen-1	1	0	1	0	1	0	0	1	1	1	1	1	1	1	1	1	1	1	0	0	1	0	1	1	1	1	1	1	0	1	1	0	0	1	1	0	1	1	1	0	1	1	1	1	1	1
N-27	-107.595	27.7033	Gen-1	1	1	1	1	1	0	0	0	1	1	0	1	1	1	1	1	1	1	1	0	1	0	1	1	1	1	1	1	1	1	1	1	0	1	1	1	0	1	1	1	1	1	1	1	1	1
N-28	-107.601	28.0308	Gen-1	1	0	0	0	1	0	0	0	1	0	1	0	1	1	1	1	1	0	1	1	1	0	0	0	1	1	1	1	1	1	1	0	0	0	1	1	0	1	0	0	1	1	1	0	1	1
N-29	-107.459	28.3925	Gen-1	1	1	0	0	0	0	0	0	0	1	0	0	1	1	1	1	1	1	0	1	1	0	0	0	1	1	1	1	1	1	1	1	0	1	0	0	0	0	0	0	1	1	1	0	1	0
N-30	-106.99	28.3928	Gen-1	1	1	1	1	0	1	1	1	1	1	1	1	1	0	1	1	1	1	1	0	1	0	1	1	1	1	1	1	1	1	1	1	0	0	1	1	1	1	1	0	1	1	1	1	1	1
N-31	-107.203	28.8106	Gen-1	1	1	0	1	0	1	1	1	1	1	0	1	1	1	1	1	1	1	1	0	1	0	1	1	1	1	1	1	1	1	1	1	0	0	1	1	1	1	1	0	1	1	1	1	1	1
N-32	-107.432	29.0125	Gen-1	1	0	1	1	1	0	1	1	1	1	1	0	1	1	1	1	1	1	0	1	1	1	0	0	1	1	1	1	1	1	1	1	0	0	1	1	1	1	1	0	1	0	1	1	1	1
N-33	-106.214	28.8272	Gen-3	1	1	1	1	0	0	1	1	1	1	0	1	1	1	1	1	1	1	1	1	1	0	0	1	1	0	1	1	1	1	1	1	0	1	1	0	1	1	1	0	1	1	1	1	1	1
N-34	-107.459	28.8894	Gen-1	1	1	1	1	0	1	1	1	1	1	0	0	1	1	1	1	1	1	0	1	1	0	1	1	1	1	1	1	1	0	0	0	0	1	1	0	1	1	1	1	1	1	1	1	1	1
N-35	-106.323	29.0283	Gen-3	1	0	0	0	0	0	1	1	1	1	1	1	1	1	1	1	1	1	1	0	1	1	0	1	1	0	1	1	1	1	1	1	0	1	1	0	1	1	1	1	1	1	1	1	1	0
N-36	-106.365	29.1625	Gen-3	1	0	1	0	1	0	1	0	1	1	1	0	1	1	1	1	1	1	1	1	1	0	1	1	1	1	0	1	0	0	1	1	0	1	1	1	1	1	1	1	1	0	1	1	1	0
N-37	-105.799	28.8858	Gen-3	1	0	0	0	1	0	0	0	0	0	1	0	1	0	1	1	1	0	1	1	1	0	1	0	1	1	1	1	0	1	1	0	0	0	1	0	0	1	0	1	1	0	1	1	1	0
N-38	-105.545	29.1086	Gen-3	1	0	1	1	0	1	0	1	0	0	0	0	1	0	1	1	1	1	1	1	1	0	1	0	1	1	1	1	1	1	1	0	1	1	1	0	0	1	1	0	1	0	1	1	1	0
N-39	-104.509	29.1214	Gen-3	1	1	0	1	0	1	1	1	1	1	0	1	1	1	1	1	1	1	0	1	1	1	1	1	1	1	1	1	1	1	1	1	1	1	1	0	1	1	1	0	1	1	1	1	1	1
N-40	-104.739	29.0856	Gen-3	1	0	0	0	0	0	0	0	1	0	0	0	1	1	1	1	1	1	1	0	1	0	0	1	1	1	1	1	0	0	1	1	0	1	1	0	1	1	1	0	1	0	1	1	1	0
N-41	-105.302	29.1467	Gen-3	1	1	1	1	1	1	1	0	0	0	0	0	1	1	1	1	1	1	1	1	1	0	1	0	1	1	1	1	1	0	0	1	1	1	1	0	0	0	1	1	1	0	1	1	1	1
N-42	-106.201	28.7378	Gen-3	1	0	1	0	0	1	0	0	0	1	1	1	1	1	1	1	1	0	1	0	1	0	0	1	1	0	1	1	0	0	1	1	1	0	0	1	0	0	1	1	1	0	1	1	1	1
N-43	-106.224	28.7392	Gen-3	1	0	1	0	1	1	0	0	1	1	1	1	1	1	1	1	1	1	0	1	1	1	1	1	1	1	1	1	1	1	1	1	1	0	1	1	0	0	1	0	1	0	1	1	1	1
N-44	-106.091	28.7856	Gen-3	1	1	1	0	1	1	1	1	1	0	1	0	1	0	1	1	1	0	1	1	1	0	0	0	1	1	1	1	1	1	1	1	1	1	1	0	1	1	1	1	1	1	1	1	1	0
N-45	-106.671	29.1806	Gen-3	1	0	0	1	0	0	1	0	0	0	0	0	1	1	1	1	1	1	1	1	1	0	0	0	1	1	1	1	1	0	1	0	1	1	1	0	0	1	1	0	1	1	1	0	1	0
N-46	-106.551	29.0692	Gen-3	1	0	1	1	0	1	1	1	1	1	0	1	1	0	1	1	1	0	0	1	1	0	1	0	1	1	1	1	1	0	0	1	1	1	0	1	1	1	1	1	1	1	1	1	0	1
N-47	-106.402	29.2708	Gen-2	1	0	0	0	1	0	0	1	1	1	1	0	1	0	1	1	1	1	0	0	1	0	1	0	1	0	1	0	1	0	0	0	0	0	1	0	1	0	0	0	1	1	1	0	1	0
N-48	-106.391	29.0797	Gen-3	1	0	0	1	0	0	0	1	1	0	0	1	1	0	1	1	1	0	1	0	1	0	1	0	1	1	1	1	1	1	0	1	1	1	1	0	1	1	0	0	1	1	1	1	1	0
[truncated: 140 more columns]
